# Supplementary material for: Experimental Infection of Domestic Pigs with African Swine Fever Virus Isolated in 2019 in Mongolia
Source: Viruses. 2022 Dec 1;14(12):2698. doi: 10.3390/v14122698 (PMC9781604; doi:10.3390/v14122698)
Supplement: Supplementary file 1 [file viruses-14-02698-s001.zip]

Archive with 1 entries (1 files):
- viruses-1985950-supplementary.pdf
